# Supplementary material for: Microwave-Accelerated McKenna Synthesis of Phosphonic Acids: An Investigation
Source: Molecules. 2023 Apr 15;28(8):3497. doi: 10.3390/molecules28083497 (PMC10144917; doi:10.3390/molecules28083497)
Supplement: Supplementary file 1 [file molecules-28-03497-s001.zip]

Archive with 1 entries (1 files):
- molecules-1894944-supplementary.pdf
